# Supplementary material for: How does slum rehabilitation influence appliance ownership? A structural model of non-income drivers
Source: Energy Policy. 2019 Sep;132:418–28. doi: 10.1016/j.enpol.2019.06.005 (PMC6703188; doi:10.1016/j.enpol.2019.06.005)
Supplement: Multimedia component 1 [file mmc1.xml]

<?xml version="1.0" encoding="utf-8" standalone="no"?>
<data>
  <datasets>
    <author>rd545@cam.ac.uk</author>
    <type>0</type>
    <dataset>
      <value>3</value>
      <reason>The authors do not have permission to share data</reason>
      <comments />
    </dataset>
  </datasets>
</data>
